# Supplementary material for: Do extreme summers increase blood vitamin D (25-hydroxyvitamin D) levels?
Source: PLoS One. 2020 Nov 10;15(11):e0242230. doi: 10.1371/journal.pone.0242230 (PMC7654803; doi:10.1371/journal.pone.0242230)
Supplement: S1 Table — (XLSX) [file pone.0242230.s001.xlsx]

## Sheet: Tabelle1
		25(OH)D (nmol/l)
month/year	sample size	median	25th per	75th per
2014-01-01	142	27.34	15.8	44.3
2014-02-01	130	31.97	21.7	44
2014-03-01	145	34.36	17.725	52.325
2014-04-01	146	30.27	18.3	54.3
2014-05-01	137	42.25	22.825	58.8
2014-06-01	153	45.48	25.85	71.65
2014-07-01	153	47.95	31	67.575
2014-08-01	124	55.52	36.05	84.65
2014-09-01	131	57.97	37.225	77.8
2014-10-01	125	51.34	32.925	72.85
2014-11-01	132	44.95	25.5	63.25
2014-12-01	108	35.7	21.1	54.15
2015-01-01	131	37.52	18.3	57.35
2015-02-01	155	27.51	16.225	51.475
2015-03-01	147	29.85	14.625	53.4
2015-04-01	132	35.25	20.45	65.2
2015-05-01	116	37.11	19.7	57.7
2015-06-01	135	45.37	24.3	66.8
2015-07-01	142	49.16	31.3	74.9
2015-08-01	118	58.08	38.5	81.4
2015-09-01	143	45.56	23.75	67.25
2015-10-01	163	49.24	26.225	75.95
2015-11-01	167	43.84	25.6	69.175
2015-12-01	151	36.55	19.525	59.675
2016-01-01	153	32.79	16.825	54.925
2016-02-01	149	30.61	14.05	59.825
2016-03-01	162	41.52	21.2	63.6
2016-04-01	160	34.18	21.6	56.1
2016-05-01	133	48.78	29.35	69.5
2016-06-01	146	48.64	25.9	67.4
2016-07-01	129	45.88	27.525	74.3
2016-08-01	138	52.5	32.5	77.1
2016-09-01	129	56.66	33	84.925
2016-10-01	164	50.68	22.3	80.9
2016-11-01	137	48.87	26.05	72.8
2016-12-01	103	38.45	20.35	64.725
2017-01-01	153	39.53	22.175	62.425
2017-02-01	149	38.36	20.75	63.875
2017-03-01	195	34.27	15.9	54.85
2017-04-01	163	40.7	24.175	73.325
2017-05-01	213	32.36	16.7	60.15
2017-06-01	168	37.67	19.6	60
2017-07-01	176	48.06	26.35	74.25
2017-08-01	195	56.32	28.45	82.925
2017-09-01	184	44.02	24.8	73
2017-10-01	201	41.55	23.175	63.05
2017-11-01	236	46.02	32.2	67.65
2017-12-01	186	34.53	22.6	57.9
2018-01-01	272	33.53	21.45	56.65
2018-02-01	208	33.82	20.4	64.55
2018-03-01	218	34.3	20.3	62.8
2018-04-01	212	37.28	24.4	64.45
2018-05-01	266	50.54	32.4	78.6
2018-06-01	219	56.81	34.375	79.6
2018-07-01	235	61.57	37.95	83.65
2018-08-01	271	72.89	43.125	97.6
2018-09-01	249	63.87	41.1	92.8
2018-10-01	265	64.16	35.5	88.775
2018-11-01	291	54.18	31.05	77.575
2018-12-01	197	47.79	29.325	73.225
2019-01-01	282	51.38	29.6	76.5
2019-02-01	287	42.42	24.425	64.325
2019-03-01	272	45.28	26.7	72.35
2019-04-01	277	47.87	28.1	75.2
2019-05-01	287	54.19	31.8	83.425
2019-06-01	275	61.96	35.4	86
2019-07-01	287	62.08	38.175	89.025
2019-08-01	265	58.28	33.6	86.45
2019-09-01	243	55.77	29.925	80.3
2019-10-01	257	54.64	32.95	86.9
2019-11-01	258	52.17	33.1	78.2
2019-12-01	265	54.8	29.275	81.6
